# Supplementary material for: COX5A Alleviates Doxorubicin-Induced Cardiotoxicity by Suppressing Oxidative Stress, Mitochondrial Dysfunction and Cardiomyocyte Apoptosis
Source: Int J Mol Sci. 2023 Jun 20;24(12):10400. doi: 10.3390/ijms241210400 (PMC10299295; doi:10.3390/ijms241210400)
Supplement: Supplementary file 1 [file ijms-24-10400-s001.zip]

Archive with 1 entries (1 files):
- ijms-2445860-supplementary.pdf
